# Supplementary material for: Microeconomic adaptation to severe climate disturbances on Australian coral reefs
Source: Ambio. 2022 Nov 2;52(2):285–99. doi: 10.1007/s13280-022-01798-w (PMC9629752; doi:10.1007/s13280-022-01798-w)
Supplement: Supplementary file 1 — Supplementary file1 (xlsx 13.4 kb) [file 13280_2022_1798_MOESM1_ESM.xlsx]

## Sheet: About
Journal: Ambio
DOI: 10.1007/s13280-022-01798-w
Authors: Henry A. Bartelet¹, Michele L. Barnes¹, Graeme S. Cumming¹
Affiliation: ¹ARC Centre of Excellence for Coral Reef Studies, James Cook University, Townsville QLD 4811
Corresponding author: Henry A. Bartelet, henry.bartelet@my.jcu.edu.au
Online Resource 1
Target population of Australian reef tourism operators that were in operation during severe climate disturbances that we investigated in this study.
Operators are sorted alphabetically for anonymity reasons.
Sample fractions are provided for each Marine Park Management Area.

## Sheet: Population list
Marine Park Management Area
Cairns / Cooktown Management Area	Townsville / Whitsunday Management Area	Mackay / Capricorn Management Area	Moreton Bay Marine Park	Lord Howe Island Marine Park	Ningaloo Marine Park (and Cocos Islands Marine Park)
Population list (sorted alphabetically)
ABC Dive and Snorkel	Adrenalin	1770 Reef	Go Dive	Islander Cruises	Coastal Adventure Tours
Alister dive and snorkel	Aquascene	Barry's Dive	Gold Coast Dive Adventures	Lord Howe Environmental Tours	Cocos Island Dive
Aroona Luxury boat charters	Big Mama Sailing	Bundaberg Aqua Scuba	Gold Coast Dive Center	Marine Adventures	Coral Bay Ecotours
Bedarra Island Resort	Cruise Whitsundays (includes Reef Safari)	Freedom Fast Cats	Manta Lodge & Scuba center	Pro Dive	Coral Coast Tours
Big Cat Green Island Reef Cruises (acquired by Experience Co in December 2017)	Daydream Island Resort	Heron Island Resort	Scubaworld	Reef N Beyond Ecotours	Dive Ningaloo
Bloomfield Escape	Explore Group	Keppel Water Sports	See Moreton		Exmouth Dive and Whaleshark
Blue Dive	Explore Whitsundays	Lady Elliot Island Ecoresort	Subsurface Scuba		Kings Ningaloo Reef tours
Cairns Dive Center (includes Fitzroy Island Dive Center)	Illusions Whitsunday	Lady Musgrave Experience	Sunreef		Live Ningaloo
Calypso Snorkel and Dive (acquired by Experience Co in December 2017)	Kiana Sail and Dive	Pumpkin Island Resort	Tangatours		Ningaloo Coral Bay
Compass Cruises (includes Reef Experience and Reef Encounter)	Lux Whitsundays	Sail Capricornia			Ningaloo Discovery Whale Shark Tours
Coral Expeditions	Mantaray Charters	Sunset Safaris			Ningaloo Glass Bottom Boats
Coral Sea Dreaming	Ocean Dynamics				Ningaloo Reef Dive and Snorkel
Divers Den (acquired by Entrada in 2018)	Ocean Rafting				Ningaloo Whale Shark N Dive
Down Under Cruise and Dive	Orpheus Island Lodge				Ocean Eco Adventures
Dunk Island Resort (resort closed operations after Cyclone Debbie)	Ozsail (includes Avatar / Matador)				Sail Ningaloo
East Bedarra Island Retreat	Pleasure Divers				Three Islands Whale Shark Tours
Falla Reef Trips	Portland Roads
Frankland Island Reef Cruises (acquired by Entrada in 2019)	Pro Dive Magnetic Island
Haggerstone Island Resort	Prosail
Lizard Island Resort	Providence Sailing
Mike Ball Dive Expeditions	Red Cat Adventures
Mission Beach Charters	Remote Area Dive
Mission Beach Dive	True Blue Sailing
Ocean Freedom	Whitehaven Express
Ocean Safari	Whitsunday Luxury Sailing Holidays
Passions of Paradise	Whitsunday Paradise Explorer
Quicksilver (includes Poseidon, Ocean Spirit, Great Adventures, Silversonic, Silverswift, Green Island Resort, Wavedancer, Pro Dive Cairns)	Whitsundays Sailing Adventures
Reef Magic Cruises (acquired by Experience Co in 2017)	Wings
Reef Sprinter	Yongala Dive
Reefdaytripper
Rum Runner
Sailaway
Scuba IQ
Seastar Cruises (includes Skedaddle)
Shaolin
Sunlover Reef Cruises
Tech Dive Academy
Tusa Dive (acquired by Entrada in 2018, includes Spirit of Freedom and Spirit of Cairns)
Wavelength
total sample	total sample	total sample	total sample	total sample	total sample
39	29	11	9	5	16
surveyed	surveyed	surveyed	surveyed	surveyed	surveyed
22	17	4	5	2	7
sample fraction	sample fraction	sample fraction	sample fraction	sample fraction	sample fraction
0.564103	0.586207	0.363636	0.555556	0.4	0.4375
Combined sample
total sample
109
surveyed
57
sample fraction
0.522936
