# Supplementary material for: Microeconomic adaptation to severe climate disturbances on Australian coral reefs
Source: Ambio. 2022 Nov 2;52(2):285–99. doi: 10.1007/s13280-022-01798-w (PMC9629752; doi:10.1007/s13280-022-01798-w)
Supplement: Supplementary file 3 — Supplementary file3 (xlsx 28.0 kb) [file 13280_2022_1798_MOESM3_ESM.xlsx]

## Sheet: About
Journal: Ambio
DOI: 10.1007/s13280-022-01798-w
Authors: Henry A. Bartelet¹, Michele L. Barnes¹, Graeme S. Cumming¹
Affiliation: ¹ARC Centre of Excellence for Coral Reef Studies, James Cook University, Townsville QLD 4811
Corresponding author: Henry A. Bartelet, henry.bartelet@my.jcu.edu.au
Online Resource 3
Raw dataset including the adaptive responses to climate disturbances on coral reefs by Australian reef tourism operators and the explanatory variables used for modeling purposes.

## Sheet: datasheet
#	resp_age	resp_gender	scuba_fraction	dist_type	dist_severity	psgseats	divbl	chgsites	chgact	chgopmode	nrm	insurance	monitor	relief	support	co2	educate	none	topresponse
1	35 - 44	1	0.4	0	0	1	0	0	0	0	0	0	0	0	0	0	0	1	none
2	35 - 44	0	1	0	0	2	0	0	0	0	0	0	0	0	0	0	0	1	none
3	45 - 54	0	1	0	0.5	1	0	1	1	0	1	0	1	0	0	1	0	0	chgsites
4	25 - 34	1	0.2	0	0.25	3	0	1	0	0	1	0	1	0	0	1	0	0	nrm
5	55 - 64	0	1	0	0	1	0	0	0	0	0	0	0	0	0	0	0	1	none
6	55 - 64	0	0.2	1	1	2	1	0	1	1	0	0	0	1	1	0	0	0	relief
7	18 - 24	1	1	0	0.25	2	0	0	0	0	0	0	0	0	0	0	0	1	none
8	55 - 64	0	0.4	0	0.25	3	0	0	0	0	1	0	0	0	0	0	0	0	nrm
9	35 - 44	0	0.4	0	0	8	0	0	0	0	1	0	1	0	0	0	0	0	monitor
10	45 - 54	1	0.2	0	0.75	3	0	1	0	0	1	0	1	0	0	1	0	0	nrm
11	55 - 64	0	0.2	0	0.25	5	0	1	0	0	1	0	1	0	0	1	1	0	educate
12	55 - 64	0	1	0	0.25	5	0	1	0	1	0	0	1	0	0	1	0	0	chgsites
13	45 - 54	0	0.8	0	0.75	2	0	0	0	0	1	0	1	0	0	0	0	0	monitor
14	45 - 54	0	0.2	1	0.75	1	1	1	1	1	1	0	0	0	0	0	0	0	divbl
15	45 - 54	0	0.2	0	1	1	0	1	1	1	1	0	1	0	0	1	0	0	chgsites
16	35 - 44	1	0.8	0	0	2	0	0	0	0	0	0	0	0	0	0	0	1	none
17	45 - 54	0	0.8	0	0.25	5	0	0	0	0	0	0	0	0	0	1	0	0	none
18	65+	1	0.2	1	0.75	1	0	1	0	0	0	0	1	0	0	0	0	0	chgsites
19	45 - 54	1	0.2	0	0.25	2	0	1	1	1	0	0	0	0	0	1	1	0	chgact
20	55 - 64	0	1	0	0	2	0	0	0	0	0	0	0	0	0	0	1	0	educate
21	45 - 54	0	0.2	1	1	4	0	1	0	0	0	0	0	1	1	0	0	0	none
22	55 - 64	0	0.4	0	0.25	9	0	0	0	0	0	0	0	0	0	0	0	1	none
23	55 - 64	0	0.4	1	1	9	0	1	1	1	1	0	1	1	0	1	0	0	chgact
24	45 - 54	1	0.8	0	0.5	9	0	1	1	1	0	0	1	0	0	1	1	0	chgopmode
25	65+	0	0.6	1	1	3	0	0	0	0	0	0	1	1	0	1	0	0	relief
26	35 - 44	1	0.4	0	0.25	5	0	1	0	0	0	0	1	0	0	0	0	0	chgsites
27	55 - 64	0	0.2	1	1	4	1	1	0	1	1	0	1	1	0	1	0	0	nrm
28	25 - 34	1	0.2	0	0	9	0	0	0	0	0	0	0	0	0	0	0	1	none
29	35 - 44	1	0.2	0	0	3	0	0	0	0	0	0	0	0	0	0	0	1	none
30	25 - 34	0	0.2	0	1	9	0	0	0	0	1	0	0	0	0	0	0	0	nrm
31	55 - 64	0	0.8	0	0	1	0	0	0	0	1	0	1	0	0	1	0	0	nrm
32	35 - 44	0	1	0	0	2	0	0	0	0	1	0	0	0	0	0	0	0	none
33	35 - 44	0	0.4	1	0.75	3	0	1	1	1	1	0	1	0	1	0	0	0	chgact
34	45 - 54	1	0.6	0	0	2	0	0	0	0	0	0	1	0	0	1	0	0	co2
35	35 - 44	1	0.2	0	0	9	0	0	0	0	1	0	1	0	0	1	0	0	co2
36	35 - 44	0	0.2	0	0	2	0	0	0	0	0	0	0	0	0	0	1	0	educate
37	35 - 44	1	0.2	0	0.5	4	0	1	0	0	1	0	1	0	0	0	0	0	nrm
38	45 - 54	0	0.2	0	0	4	0	0	0	0	0	0	0	0	0	0	0	1	none
39	55 - 64	1	0.2	1	1	3	0	1	0	0	0	1	0	0	0	1	1	0	insurance
40	45 - 54	1	0.2	1	1	3	0	1	0	0	1	0	1	1	1	0	0	0	nrm
41	55 - 64	1	0.4	0	1	4	0	0	0	1	1	0	1	0	0	1	1	0	nrm
42	35 - 44	1	0.2	0	0.25	2	0	0	0	1	0	0	0	0	0	0	0	0	chgopmode
43	35 - 44	0	0.8	0	0.5	2	1	1	0	1	1	0	1	0	0	0	1	0	nrm
44	25 - 34	0	0.6	0	0.75	7	0	0	1	0	1	0	1	0	1	1	1	0	monitor
45	35 - 44	1	0.2	0	0	1	0	0	0	0	0	0	0	0	0	1	0	0	co2
46	18 - 24	1	1	0	0.5	2	0	0	0	0	0	0	1	0	0	0	0	0	none
47	55 - 64	0	0.2	0	0	1	0	0	0	0	0	0	1	0	0	0	0	0	none
48	35 - 44	1	0.2	0	0	4	0	0	0	0	0	0	1	0	0	0	0	0	none
49	35 - 44	0	1	0	0.5	4	0	0	0	0	1	0	1	0	0	1	0	0	co2
50	45 - 54	0	0.8	1	1	9	0	1	0	0	1	0	1	1	1	1	0	0	relief
51	45 - 54	1	1	0	0	2	0	0	0	0	0	0	0	0	0	0	0	1	none
52	65+	0	0.2	1	0.75	1	1	1	1	1	1	0	1	0	0	1	0	0	chgact
53	35 - 44	1	0.2	1	0.75	5	0	1	1	1	0	0	1	0	0	0	0	0	chgsites
54	55 - 64	0	0.2	0	0.5	2	0	0	0	0	0	0	0	0	0	0	0	1	none
55	25 - 34	1	0.8	0	0	3	0	0	0	0	0	0	0	0	0	0	0	1	none
56	35 - 44	0	0.2	0	0	1	0	0	0	0	0	0	1	0	0	0	0	0	monitor
57	35 - 44	1	1	0	0	2	0	0	0	0	0	0	0	0	0	0	0	1	none
58	35 - 44	0	1	0	0	2	0	0	0	0	0	0	0	0	0	0	0	1	none

## Sheet: codesheet
	Control factors			Adaptive responses
	Variable / category	code		Variable / category	code
	respondent age	resp_age		responses
				Diversification between livelihoods	divbl
	respondent gender	resp_gender		Change of reef sites visited on tours	chgsites
	male	0		Change of types of tours and activities offered	chgact
	female	1		Changes in mode of operating	chgopmode
				Natural resource management	nrm
	Fraction of tourist activities consisiting of scuba diving (as compared to snorkeling, free-diving, glass bottom boats or other tourist activities)	scuba_fraction		Seek protection from risks (for example insurance)	insurance
	0 - 20%	0.2		Beginning monitoring climate and/or reef conditions	monitor
	20 - 40%	0.4		Sell property, reduce workforce or rely on savings	relief
	40 - 60%	0.6		Seek support from government, community or relatives	support
	60 - 80%	0.8		Carbon emission reductions	co2
	80 - 100%	1		Other: Education of visitors about climate impacts	educate
				No response	none
	disturbance_type	dist_type
	Bleaching	0		Most important (i.e. primary) response to disturbance	topresponse
	Cyclone	1
	dist_severity	dist_severity
	None of reef sites had more than a third of area affected	0
	25% of reef sites had more than a third of area affected	0.25
	50% of reef sites had more than a third of area affected	0.5
	75% of reef sites had more than a third of area affected	0.75
	All of reef sites had more than a third of area affected	1
	Number of boats (measured in passenger seats)	psgseats
	0 to 10	1
	10 to 20	2
	20 to 50	3
	50 to 100	4
	100 to 200	5
	200 to 300	6
	300 to 400	7
	400 to 500	8
	>500	9
